# Supplementary material for: Overlapping speckle correlation algorithm for high-resolution imaging and tracking of objects in unknown scattering media
Source: Nat Commun. 2023 Nov 25;14:7742. doi: 10.1038/s41467-023-43674-5 (PMC10676403; doi:10.1038/s41467-023-43674-5)
Supplement: Supplementary file 6 — Supplementary Code 1 [file 41467_2023_43674_MOESM6_ESM.zip]

Archive with 2 entries (2 files):
- Code/Readme.txt
- Code/SpeckleKinetography.py
