# Supplementary material for: Overlapping speckle correlation algorithm for high-resolution imaging and tracking of objects in unknown scattering media
Source: Nat Commun. 2023 Nov 25;14:7742. doi: 10.1038/s41467-023-43674-5 (PMC10676403; doi:10.1038/s41467-023-43674-5)
Supplement: Supplementary file 6 — Supplementary Code 1 [file 41467_2023_43674_MOESM6_ESM.zip › Code/Readme.txt]

General Introduction: We provide the codes to realize imaging within scattering medium via speckle kinetography. And also, we provide experimental data for the start.


The JPG files in the Source Data file are the example data for the code.

Please run "SpeckleKinetography.py" under Python, and it will output the positions extracted from the envelopes, the recovered trajectory, the autocorrelation of object constructed from the speckles and the reconstructed object images.

The run time for demo on a "normal" desktop computer is 5 to 10 minutes.


The code has passed the test under Python3.8, depending on the following third-party libraries:
numpy==1.19.0
opencv-python==4.2.0.34
pyFFTW==0.12.0
Pillow==9.4.0

The install time of Python on a "normal" desktop computer is 10 to 30 minutes.
