# Supplementary material for: Overlapping speckle correlation algorithm for high-resolution imaging and tracking of objects in unknown scattering media
Source: Nat Commun. 2023 Nov 25;14:7742. doi: 10.1038/s41467-023-43674-5 (PMC10676403; doi:10.1038/s41467-023-43674-5)
Supplement: Supplementary file 6 — Supplementary Code 1 [file 41467_2023_43674_MOESM6_ESM.zip › Code/SpeckleKinetography.py]

# The following code passed the test under Python3.8, depending on the following third-party libraries.
# numpy==1.19.0
# opencv-python==4.2.0.34
# pyFFTW==0.12.0
# Pillow==9.4.0

from numpy import ceil, double, conj, where, mean, zeros, random, single, arange, real, floor, fliplr, flip, ones, size, \
    meshgrid, sqrt
from numpy.fft import fftshift, ifftshift
import cv2
import pyfftw.builders
from PIL import Image

# To recover the trajectory from the envelopes
def PositionsFromCrosscorrelation():
    I0 = imread('x (1).jpg')
    G0 = double(rgb2gray(I0))

    [N1, N2] = G0.shape
    G_FL = fftshift(fft2((G0)))
    T0 = ones((N1, N2))
    r_y = 3
    r_x = ceil(r_y * N2 / N1)

    T = elliptic_filtering(T0, r_x, r_y, 1, ceil(N2 / 2), ceil(N1 / 2))
    G_FL = G_FL * T
    G_FL = abs(ifft2(ifftshift(G_FL)))
    GL0 = (G_FL - G_FL.min()) / (G_FL.max() - G_FL.min())
    N = 30
    h = 1
    A = zeros((N1, N2))
    d = zeros((N, 1))
    x2 = 1826
    y2 = 2744
    b1 = zeros((N, 2))

    for i in arange(0, N, h):
        str = f'x ({i + 1}).jpg'
        I0 = imread(str)
        G1 = double(rgb2gray(I0))
        G_FL = abs(ifft2(ifftshift(fftshift(fft2((G1))) * T)))
        GL1 = (G_FL - G_FL.min()) / (G_FL.max() - G_FL.min())

        Re = abs(ifftshift(ifft2(fftshift(fft2(GL0)) * conj(fftshift(fft2(GL1))))))
        [x, y] = where(Re == Re.max())
        b1[i, 0] = x
        b1[i, 1] = y
        d[i] = ((x2 - x) ** 2 + (y2 - y) ** 2) ** 0.5
        x2 = x
        y2 = y
        A[x, y] = 1

    d1 = mean(d)
    ab1 = mean(b1[:, 1])

    d = zeros((N, 1))
    x2 = 1826
    y2 = 2744
    b2 = zeros((N, 2))
    for i in arange(0, N, h):
        str = f'y ({i + 1}).jpg'
        I0 = imread(str)
        G1 = double(rgb2gray(I0))
        G_FL = abs(ifft2(ifftshift(fftshift(fft2((G1))) * T)))
        GL1 = (G_FL - G_FL.min()) / (G_FL.max() - G_FL.min())

        Re = abs(ifftshift(ifft2(fftshift(fft2(GL0)) * conj(fftshift(fft2(GL1))))))
        [x, y] = where(Re == Re.max())
        b2[i, 0] = x
        b2[i, 1] = y
        d[i] = ((x2 - x) ** 2 + (y2 - y) ** 2) ** 0.5
        x2 = x
        y2 = y
        A[x, y] = 1

    d2 = mean(d)
    ab2 = mean(b2[:, 0])

    d = zeros((N, 1))
    x2 = 1826
    y2 = 2744
    b3 = zeros((N, 2))
    for i in arange(0, N, h):
        str = f'xx ({i + 1}).jpg'
        I0 = imread(str)
        G1 = double(rgb2gray(I0))
        G_FL = abs(ifft2(ifftshift(fftshift(fft2((G1))) * T)))
        GL1 = (G_FL - G_FL.min()) / (G_FL.max() - G_FL.min())

        Re = abs(ifftshift(ifft2(fftshift(fft2(GL0)) * conj(fftshift(fft2(GL1))))))
        [x, y] = where(Re == Re.max())
        b3[i, 0] = x
        b3[i, 1] = y
        d[i] = ((x2 - x) ** 2 + (y2 - y) ** 2) ** 0.5
        x2 = x
        y2 = y
        A[x, y] = 1

    d3 = mean(d)
    ab3 = mean(b3[:, 1])

    d = round((d1 + d2 + d3) / 3)

    imshow(abs(A) * 255)
    # cv2.imwrite('A.png', abs(A) * 255)  # The recovered positions

    N2 = int(abs(round((b3[-1, 1] - b3[0, 1]) / d))) + 36

    A2 = zeros((N2, N2))
    s = 5
    for i in arange(0, N):
        y1 = abs(round((b1[-1, 0] - b1[0, 0]) / 2)) + min(b1[-1, 0], b1[0, 0])
        T = A[int(y1 - round(d / 2)):int(y1 + round(d / 2)), int(b1[i, 1] - round(d / 2)):int(b1[i, 1] + round(d / 2))]
        Tm = T.sum()
        if Tm > 0:
            A2[0 + s, i + s] = 1

    for i in arange(0, N):
        x1 = abs(round((b2[-1, 1] - b2[0, 1]) / 2)) + min(b2[-1, 1], b2[0, 1])
        T = A[int(b2[i, 0] - round(d / 2)):int(b2[i, 0] + round(d / 2)), int(x1 - round(d / 2)):int(x1 + round(d / 2))]
        Tm = T.sum()
        if Tm > 0:
            A2[i + s, 29 + s] = 1

    for i in arange(0, N):
        y1 = abs(round((b3[-1, 0] - b3[0, 0]) / 2)) + min(b3[-1, 0], b3[0, 0])
        T = A[int(y1 - round(d / 2)):int(y1 + round(d / 2)), int(b3[i, 1] - round(d / 2)):int(b3[i, 1] + round(d / 2))]
        Tm = T.sum()
        if Tm > 0:
            A2[29 + s, i + s] = 1

    # cv2.imwrite('A2.png', abs(A2) * 255)  # The recovered trajectory
    imshow(abs(A2) * 255)

# To construct the auto-correlation of the object from the speckles and reconstruct the object image
def AutocorrelationConstruction():
    I0 = imread('x (30).jpg')
    G0 = double(rgb2gray(I0))

    [N1, N2] = G0.shape

    G_FL = fftshift(fft2((G0)))
    T0 = ones((N1, N2))
    r_y = 180
    r_x = ceil(r_y * N2 / N1)
    T = elliptic_filtering(T0, r_x, r_y, 1, ceil(N2 / 2), ceil(N1 / 2))
    G_FL = G_FL * T
    G_FL = abs(ifft2(ifftshift(G_FL)))
    G00 = G0 / G_FL

    N = 30
    Na = 0
    h = 1
    C1 = zeros(int(floor((N - Na) / h)))

    for i in arange(Na, N, h):
        str = f'x ({i + 1}).jpg'
        I0 = imread(str)
        G1 = double(rgb2gray(I0))
        G_FL = abs(ifft2(ifftshift(fftshift(fft2((G1))) * T)))
        G11 = G1 / G_FL
        C1[int((i - Na) / h)] = (G00 * G11).sum()

    I0 = imread('y (1).jpg')
    G0 = double(rgb2gray(I0))

    [N1, N2] = G0.shape

    G_FL = fftshift(fft2((G0)))
    T0 = ones((N1, N2))
    r_y = 100
    r_x = ceil(r_y * N2 / N1)
    T = elliptic_filtering(T0, r_x, r_y, 1, ceil(N2 / 2), ceil(N1 / 2))
    G_FL = G_FL * T
    G_FL = abs(ifft2(ifftshift(G_FL)))
    G00 = G0 / G_FL
    C2 = zeros(int(floor((N - Na) / h)))
    for i in arange(Na, N, h):
        str = f'y ({i + 1}).jpg'
        I0 = imread(str)
        G1 = double(rgb2gray(I0))

        G_FL = abs(ifft2(ifftshift(fftshift(fft2((G1))) * T)))
        G11 = G1 / G_FL

        C2[int((i - Na) / h)] = (G00 * G11).sum()

    Y = N
    X = N
    C = zeros((X, Y))
    C1[-1] = C1[-2]
    C2[0] = C2[1]

    ax = (C1 - C1.min()) / (C1.max() - C1.min())
    ay = (C2 - C2.min()) / (C2.max() - C2.min())

    # The following code only works for the U-shaped trajectories calculated by the PositionsFromCrosscorrelation function above.
    # Codes for other trajectories can be obtained from the authors on request.
    for i in arange(0, N):
        C[i, :] = ax[0: N] * ay[i]

    Corr = zeros((2 * X - 1, 2 * Y - 1))
    Corr[0: X, 0: Y] = fliplr(flip(C))
    Corr[X - 1: 2 * X, Y - 1: 2 * Y] = fliplr(C)
    Corr[0: X, Y - 1: 2 * Y] = flip(C)
    Corr[X - 1: 2 * X, 0: Y] = C

    Corr2 = zeros((2 * N - 1 + 20, 2 * N - 1 + 20))
    Corr2[10:10 + 2 * N - 1, 10:10 + 2 * N - 1] = Corr
    imshow(abs(Corr2) * 255)   # The constructed auto-crrelation

    [L1, L2] = Corr2.shape
    Select_AutoArea = Corr2
    Select_AutoArea = Select_AutoArea - Select_AutoArea.min()
    S_sqrt = sqrt(abs(fftshift(fft2(Select_AutoArea))))

    X = 20
    LL = L1
    for x in arange(1, X + 1):
        g_out = PhaseIterNew(LL, ifftshift(S_sqrt))
        O = abs(g_out)
        imshow(abs(O) * 255)   # The reconstructed object image

# The function for phase retrieval algorithm
def PhaseIterNew(L, S_sqrt):
    n = 30
    M = 50
    g = zeros((L, L, (M + 1) * n + 1))

    Errors = zeros(((M + 1), 1))
    r = random.random((L, L))
    g1 = single(r)
    for m in arange(0, M + 1):
        beta = 2 - 0.04 * m
    for k in arange(1, n + 1):
        G1 = fft2(g1)
        G2 = S_sqrt * G1 / abs(G1)
        g2 = real(ifft2(G2))
        g1 = g2 * (g2 >= 0) + (g2 < 0) * (g1 - beta * g2)

    for k in arange(1, n + 1):
        G1 = fft2(g1)
        G2 = S_sqrt * G1 / abs(G1)
        g2 = real(ifft2(G2))
        g1 = g2 * (g2 >= 0)

    g_out = g1

    return g_out

# The function for Fourier transform
def fft2(img, threads=4):
    return pyfftw.builders.fft2(img, threads=threads)()

# The function for inverse Fourier transform
def ifft2(img, threads=4):
    return pyfftw.builders.ifft2(img, threads=threads)()

# The function for transforming the colour image into grayscale image
def rgb2gray(img_rgb):
    img_gray = cv2.cvtColor(img_rgb, cv2.COLOR_BGR2GRAY)
    return img_gray

# The function for reading the image data
def imread(path):
    img = cv2.imread(path)
    return img

# The function for showing the images
def imshow(img):
    img2 = Image.fromarray(img / img.max() * 255)
    img2.show()

# The filtering function
def elliptic_filtering(pic, r_x, r_y, flag, center_x, center_y):
    [M, N] = pic.shape
    X = arange(-(N / 2 - 1), (N / 2))
    Y = arange((M / 2 - 1), -(M / 2), -1)
    [xx, yy] = meshgrid(X, Y)

    if r_x <= r_y:
        center_circle = ceil(double((xx ** 2 + yy ** 2) < r_x ** 2))
        center_oval = cv2.resize(center_circle, (N, int(M / r_x * r_y)))
        M2 = size(center_oval, 0)
        center_oval = center_oval[0:N, int(M2 / 2 - M / 2):int(M2 / 2 + M / 2)]
    else:
        center_circle = ceil(double((xx ** 2 + yy ** 2) < r_y ** 2))
        center_oval = cv2.resize(center_circle, (int(N / r_y * r_x), M))
        N2 = size(center_oval, 1)
        center_oval = center_oval[0:M, int(N2 / 2 - N / 2): int(N2 / 2 + N / 2)]

    if (center_x - r_x) > 0 and (N - center_x) >= r_x and (center_y - r_y) > 0 and (M - center_y) >= r_y:
        tmp = zeros((M, N))
        center_oval = center_oval[int(M / 2 - r_y): int(M / 2 + r_y), int(N / 2 - r_x): int(N / 2 + r_x)]
        tmp[int(center_y - r_y):int(center_y + r_y), int(center_x - r_x): int(center_x + r_x)] = center_oval
        center_oval = tmp
    else:
        tmp = zeros((2 * M, 2 * N))
        center_oval = center_oval[int(M / 2 - r_y): int(M / 2 + r_y), int(N / 2 - r_x): int(N / 2 + r_x)]
        tmp[int(M / 2 + center_y - r_y): int(M / 2 + center_y + r_y),
        int(N / 2 + center_x - r_x): int(N / 2 + center_x + r_x)] = center_oval
        center_oval = tmp[int(M / 2): int(M / 2 * 3), int(N / 2): int(N / 2 * 3)]

    if flag:
        center_oval = double(center_oval)
    else:
        center_oval = 1 - double(center_oval)

    return double(center_oval > 0)


if __name__ == '__main__':
    # Run the program for recovering the trajectory
    PositionsFromCrosscorrelation()
    # Run the program for auto-correlation construction and image reconstruction
    AutocorrelationConstruction()
