# Supplementary material for: Overlapping speckle correlation algorithm for high-resolution imaging and tracking of objects in unknown scattering media
Source: Nat Commun. 2023 Nov 25;14:7742. doi: 10.1038/s41467-023-43674-5 (PMC10676403; doi:10.1038/s41467-023-43674-5)
Supplement: Supplementary file 7 — Source Data [file 41467_2023_43674_MOESM7_ESM.zip › Source Data/Source Data.xlsx]

## Sheet: Figure 1a
Figure 1a	anti-FOXO

## Sheet: Figure 5d
Figure 2b
		Direction of motion	Object line width	Illumination	Scattering sample
	Data 1	Horizontal direction from left to right	5 mm	single-colour light-emitting diode	Parafilm
		Direction of motion	Object line width	Illumination	Scattering sample
	Data 2	Vertical direction from top to bottom	5 mm	single-colour light-emitting diode	Parafilm
		Direction of motion	Object line width	Illumination	Scattering sample
	Data 3	Horizontal direction from right to left	5 mm	single-colour light-emitting diode	Parafilm
